# Supplementary material for: Impact of digital inclusive finance on agricultural total factor productivity in Zhejiang Province from the perspective of integrated development of rural industries
Source: PLoS One. 2024 Apr 5;19(4):e0298034. doi: 10.1371/journal.pone.0298034 (PMC10997094; doi:10.1371/journal.pone.0298034)
Supplement: S1 Data — (XLS) [file pone.0298034.s001.xls]

## Sheet: Data
year	city	TFP	dif	NCRJelec	RJLSBZMJ	TelephSP	HighshoolZB	RDZB	FINsavingSP	OpenSP	IDRI	IVdif	DIF	Region	AVEGDP	v1	v2	v3	v4	v5	v6	v7	v8	v9
2011	LiShui	1.061	0.7403	0.0486911	0.468478	0.232278	0.0550567	0.00950086	4.13035	0.17837	0.228837		74.03	2	3	0.901597	6.18115	0.1	0.142391	98.64	18.0286	0.134458	5336	2.99539
2012	LiShui	1.072	1.1262	0.0535017	0.459754	0.23179	0.0537081	0.0153205	4.71541	0.164189	0.289429	0.285682	112.62	2	3	0.907106	6.4923	0.0934828	0.178271	99.15	18.341	0.106291	5380	2.97109
2013	LiShui	1.058	1.5593	0.0574276	0.456456	0.231008	0.0527333	0.0168722	5.04139	0.174312	0.309558	0.487757	155.93	2	3	0.911619	6.59909	0.0818046	0.212111	99.28	18.0447	0.100113	5397	2.89755
2014	LiShui	1.062	1.6441	0.0607528	0.419803	0.219052	0.0495542	0.0171037	5.54196	0.182676	0.498927	0.132229	164.41	2	3	0.915688	6.84704	0.110159	0.241061	99.57	17.9987	0.325766	5519	2.23051
2015	LiShui	1.024	1.9473	0.0637999	0.333848	0.193081	0.0499299	0.01737	5.78884	0.205999	0.385797	0.498491	194.73	2	3	0.918538	6.89247	0.0992223	0.265825	99.71	17.6986	0.0870652	5061	2.19167
2016	LiShui	1.073	2.1282	0.0680743	0.310624	0.168545	0.0508083	0.0185372	6.27586	0.212031	0.392162	0.352267	212.82	2	3	0.921956	6.86585	0.185911	0.306051	99.71	17.5369	0.0789249	5023	2.18531
2017	LiShui	1.061	2.4128	0.070832	0.310704	0.154117	0.0503202	0.0190261	6.56255	0.186754	0.39071	0.605686	241.28	2	3	0.924112	7.0804	0.131779	0.350412	99.66	19.9037	0.0817745	5010	2.15781
2018	LiShui	0.988	2.5731	0.074352	0.314598	0.146612	0.0545703	0.0216836	7.09607	0.184574	0.412621	0.386772	257.31	2	3	0.927611	7.0162	0.140923	0.401683	99.65	18.8881	0.0754813	5182	2.13618
2019	LiShui	1.065	2.7241	0.0783794	0.318482	0.132806	0.054225	0.0244445	8.30479	0.197027	0.428241	0.388538	272.41	2	3	0.931237	6.94629	0.162845	0.445459	99.77	16.9157	0.065676	5135.95	2.11741
2020	LiShui	1.046	2.8428	0.0751915	0.290578	0.104266	0.0478469	0.0271833	8.6184	0.218695	0.423962	0.32335	284.28	2	3	0.931467	6.89479	-0.0132959	0.407456	99.77	15.9876	0.0566563	5145.33	2.05322
2011	TaiZhou	1.101	0.7726	0.348619	0.235256	0.285048	0.0471912	0.0159083	4.50379	0.380375	0.408113		77.26	2	1	0.953847	14.6793	0.09	0.187803	99.44	18.5671	0.0905756	5592	2.32606
2012	TaiZhou	1.079	1.2481	0.370032	0.228876	0.274888	0.046811	0.0161533	5.08118	0.343618	0.458855	0.367371	124.81	2	1	0.955801	14.627	0.072156	0.210724	99.86	18.3196	0.0895158	5762	2.3326
2013	TaiZhou	1.18	1.6081	0.404914	0.231964	0.251805	0.0468036	0.0180658	5.76095	0.336258	0.466924	0.449316	160.81	2	1	0.958762	12.658	0.0814745	0.250431	99.89	17.8557	0.0874486	5706	2.29679
2014	TaiZhou	1.064	1.7287	0.424125	0.159767	0.233666	0.0469327	0.0185738	6.32265	0.318159	0.560035	0.193937	172.87	2	1	0.960787	15.556	0.111661	0.278753	99.93	21.2967	0.173675	6266	2.05366
2015	TaiZhou	1.099	2.0335	0.429573	0.132369	0.199107	0.0471152	0.0194861	6.89177	0.297861	0.51227	0.526908	203.35	2	1	0.961613	14.6782	0.0866595	0.295107	99.95	20.2553	0.0885992	5963	2.03845
2016	TaiZhou	1.136	2.1868	0.463629	0.131217	0.175674	0.0476974	0.020414	7.59205	0.283009	0.5392	0.311736	218.68	2	1	0.962797	13.886	0.104386	0.342862	99.95	14.7176	0.0741678	6111	2.036
2017	TaiZhou	1.066	2.4688	0.500129	0.134832	0.150801	0.0506702	0.0221354	7.8703	0.298177	0.535186	0.616678	246.88	2	1	0.964722	13.6621	0.0710689	0.369827	99.95	15.4896	0.0695223	6042	2.02507
2018	TaiZhou	1.068	2.6388	0.502665	0.133621	0.175436	0.0504968	0.021948	8.56636	0.297993	0.553257	0.419696	263.88	2	1	0.966994	12.8688	0.0436457	0.399202	99.95	13.9974	0.0636367	6227	2.01603
2019	TaiZhou	1.106	2.7892	0.510263	0.134276	0.163902	0.0520325	0.0240578	9.45109	0.268853	0.555432	0.396875	278.92	2	1	0.968161	11.9929	0.143769	0.411756	99.94	13.5389	0.069145	6084.94	1.99699
2020	TaiZhou	1.136	2.9021	0.49147	0.129012	0.14705	0.0467783	0.0270911	9.81268	0.287394	0.54649	0.3149	290.21	2	1	0.968409	11.0108	0.0659938	0.39413	99.95	13.0927	0.0431804	6092.3	1.94476
2011	JiaXing	1.088	0.8651	0.459553	0.448047	0.267115	0.0429486	0.0278841	6.21538	0.584376	0.578209		86.51	1	3	0.95906	4.58941	0.13	0.203015	99.85	19.4216	0.102403	6668	1.88663
2012	JiaXing	1.055	1.2816	0.49794	0.457504	0.343068	0.0403609	0.02951	6.84619	0.523271	0.553541	0.360314	128.16	1	3	0.96178	4.54545	0.069882	0.247293	99.91	19.5858	0.0914487	6659	1.91543
2013	JiaXing	1.02	1.6588	0.569659	0.456472	0.334664	0.038394	0.0311671	7.511	0.524253	0.562317	0.48342	165.88	1	3	0.964901	4.47802	0.142699	0.289008	99.91	19.8265	0.0845884	6673	1.90149
2014	JiaXing	1.015	1.7541	0.618376	0.40105	0.295908	0.0372429	0.03257	8.18062	0.523268	0.624009	0.158084	175.41	1	3	0.967544	4.72715	0.171207	0.310525	99.92	20.8433	0.17689	6675	1.70785
2015	JiaXing	0.971	2.0598	0.640753	0.329575	0.27108	0.0354635	0.0329754	8.4852	0.476806	0.565167	0.536228	205.98	1	3	0.970638	4.46405	0.166618	0.322094	99.93	19.6233	0.076847	6243	1.69532
2016	JiaXing	1.027	2.2065	0.748747	0.30622	0.239402	0.0346771	0.0339461	9.58087	0.489425	0.564452	0.302173	220.65	1	3	0.972587	4.36905	0.171711	0.355678	99.94	19.9687	0.0613415	6244	1.68728
2017	JiaXing	0.889	2.5292	0.818995	0.318664	0.217719	0.0343643	0.0364959	10.2239	0.506852	0.559877	0.712038	252.92	1	3	0.974261	4.50685	0.0654611	0.376482	99.95	21.6731	0.0607751	6252	1.68778
2018	JiaXing	1.019	2.7274	0.970182	0.318959	0.207617	0.0338553	0.0391625	10.7541	0.520075	0.565231	0.501287	272.74	1	3	0.976001	4.39122	0.167292	0.406898	99.89	21.9078	0.0659215	6197	1.67557
2019	JiaXing	1.035	2.8734	1.06136	0.308104	0.197771	0.0333333	0.0424411	12.0742	0.474369	0.600852	0.398201	287.34	1	3	0.977035	4.38657	0.218864	0.389771	99.96	17.0811	0.0606669	6469.59	1.65557
2020	JiaXing	1.058	3.0048	0.980531	0.278213	0.157309	0.0295694	0.0454561	12.0603	0.492218	0.586979	0.377565	300.48	1	3	0.977362	4.60582	0.0288896	0.362502	99.96	17.145	0.0388946	6478.12	1.61112
2011	NingBo	1.079	0.8177	0.720097	0.197889	0.416466	0.0404562	0.0260979	9.44133	0.955149	0.468319		81.77	1	1	0.96584	10.6742	0.2	0.312034	99.93	24.7645	0.0999656	5971	2.07779
2012	NingBo	1.082	1.2917	0.743519	0.194436	0.403194	0.0386438	0.028535	10.6125	0.847658	0.500914	0.38759	129.17	1	1	0.967893	11.1159	0.120117	0.302631	99.97	24.2107	0.0997805	5828	2.05916
2013	NingBo	1.072	1.6804	0.800527	0.19388	0.388882	0.0373091	0.0308581	11.2208	0.813046	0.477254	0.502084	168.04	1	1	0.970764	10.5128	0.0423873	0.326243	99.96	24.728	0.0875224	5468	2.02868
2014	NingBo	1.2	1.861	0.790002	0.163667	0.345666	0.0358597	0.0320143	11.5514	0.802503	0.552632	0.303481	186.1	1	1	0.97232	10.4173	0.079552	0.359749	99.97	25.6097	0.160525	5800	1.81835
2015	NingBo	1.032	2.1331	0.825276	0.141751	0.34377	0.0350032	0.032605	13.2575	0.752765	0.509923	0.506378	213.31	1	1	0.973919	10.5604	0.135075	0.385942	99.97	24.9129	0.0707484	5562	1.80785
2016	NingBo	1.081	2.2833	0.800135	0.134743	0.302222	0.0355556	0.032561	13.7124	0.72194	0.536936	0.320391	228.33	1	1	0.975297	10.6581	0.219446	0.426667	99.97	21.9194	0.0572492	5796	1.80456
2017	NingBo	1.057	2.5855	0.806244	0.137089	0.279825	0.0362274	0.0352987	14.0817	0.757155	0.565496	0.690013	258.55	1	1	0.976589	10.2914	0.740533	0.4797	99.98	21.8487	0.0613589	5805	1.80286
2018	NingBo	1.033	2.744	0.935835	0.133382	0.252377	0.0365764	0.0376656	14.1699	0.770936	0.573227	0.409802	274.4	1	1	0.977963	9.89202	0.191635	0.51207	99.98	21.0164	0.0660167	6087	1.78795
2019	NingBo	1.068	2.8894	0.984313	0.128623	0.292906	0.0351206	0.0413646	14.774	0.747012	0.573677	0.398978	288.94	1	1	0.978873	9.53259	0.152214	0.498139	99.96	18.3378	0.057445	6037.24	1.77129
2020	NingBo	1.09	3.0113	0.930805	0.118145	0.256688	0.0329087	0.043819	15.3008	0.772235	0.566756	0.352218	301.13	1	1	0.979051	10.3217	0.0800731	0.465329	99.97	19.2112	0.0483281	6059.46	1.73791
2011	HangZhou	1.03	0.8618	0.495261	0.192058	0.404852	0.0389792	0.0389616	14.1069	0.529642	0.470754		86.18	1	1	0.968762	9.03058	0.11	0.275972	99.94	22.2484	0.103197	5828	2.12752
2012	HangZhou	1.066	1.4796	0.485033	0.187957	0.393342	0.0376505	0.0402756	15.4899	0.454966	0.503969	0.53242	147.96	1	1	0.970594	9.27807	0.102875	0.313463	99.95	21.4795	0.0890096	5856	2.09814
2013	HangZhou	1.027	1.8927	0.490575	0.185346	0.378641	0.0370081	0.0406828	16.5968	0.443743	0.51449	0.611223	189.27	1	1	0.972372	9.528	0.122335	0.382892	99.94	21.2235	0.0848836	5852	2.07737
2014	HangZhou	1.111	1.994	0.498169	0.120625	0.34991	0.0364822	0.0414196	18.2622	0.434862	0.573553	0.19173	199.4	1	1	0.973966	11.6012	0.0614608	0.313518	99.96	24.3084	0.220374	5831	1.8948
2015	HangZhou	1.169	2.3113	0.485623	0.0937348	0.325394	0.0356287	0.0414528	21.6647	0.408145	0.503577	0.632696	231.13	1	1	0.975905	10.0598	0.0849024	0.327079	99.97	23.1919	0.0725639	5571	1.87861
2016	HangZhou	1.104	2.4692	0.502757	0.0924793	0.289182	0.0359164	0.0433107	23.5946	0.413179	0.508274	0.364954	246.92	1	1	0.977626	9.43877	0.0953654	0.482771	99.97	22.5423	0.0576142	5404	1.86989
2017	HangZhou	1.055	2.8543	0.518807	0.0913393	0.273944	0.0359104	0.04586	24.1792	0.37044	0.516734	0.950889	285.43	1	1	0.978912	9.36098	0.0897806	0.537273	99.96	24.2726	0.0626204	5465	1.85137
2018	HangZhou	1.065	3.0298	0.573681	0.0902509	0.245941	0.0356924	0.0502892	24.8202	0.346237	0.537476	0.50093	302.98	1	1	0.979874	8.49069	0.236339	0.519315	99.98	22.708	0.0674318	5604	1.84292
2019	HangZhou	1.165	3.2165	0.588581	0.0856467	0.222983	0.034749	0.0537928	26.2013	0.335577	0.536621	0.565663	321.65	1	1	0.980767	7.61444	0.171536	0.506062	99.96	20.9892	0.0594068	5595.01	1.82231
2020	HangZhou	1.096	3.2165	0.540475	0.0759213	0.170957	0.0309235	0.056495	26.9835	0.368323	0.523054	0	321.65	1	1	0.98158	7.89329	0.000938478	0.457651	99.98	21.9979	0.0454838	5599.35	1.77432
2011	WenZhou	1.08	0.8183	0.291446	0.173138	0.29697	0.0432899	0.0128712	5.57598	0.344103	0.451998		81.83	2	2	0.977105	9.23577	0.09	0.195449	99.91	16.1151	0.0933445	5881	2.39742
2012	WenZhou	1.113	1.2724	0.296069	0.171035	0.277927	0.0414155	0.014919	5.72391	0.295918	0.498585	0.37159	127.24	2	2	0.978135	8.63324	0.169484	0.220238	99.96	16.0879	0.0864664	5920	2.36565
2013	WenZhou	0.981	1.6968	0.276045	0.169229	0.260824	0.0402523	0.0176411	5.70261	0.275195	0.46523	0.540006	169.68	2	2	0.979886	9.06697	0.069352	0.257627	99.95	16.2304	0.0796964	5337	2.33741
2014	WenZhou	1.066	1.8098	0.285714	0.136712	0.23165	0.040483	0.0183669	5.93471	0.25981	0.574907	0.191738	180.98	2	2	0.980883	10.0187	0.0545227	0.288355	99.94	18.4449	0.176428	6129	2.08879
2015	WenZhou	1.093	2.1138	0.293031	0.117988	0.196731	0.0403093	0.0206228	6.74366	0.23195	0.52815	0.550179	211.38	2	2	0.981821	9.95228	0.0693033	0.316113	99.95	18.2606	0.0873151	5867	2.07328
2016	WenZhou	1.075	2.2953	0.313721	0.114354	0.170834	0.040327	0.0217074	7.4219	0.216767	0.522813	0.383655	229.53	2	2	0.982408	9.51016	0.0768544	0.350038	99.95	17.3866	0.0674666	5813	2.07896
2017	WenZhou	1.078	2.6022	0.325449	0.11656	0.159284	0.0412371	0.0235616	7.64907	0.210598	0.535323	0.704428	260.22	2	2	0.983114	9.03316	0.0764295	0.396354	99.94	18.1805	0.0687167	5948	2.06194
2018	WenZhou	0.992	2.7398	0.335209	0.115773	0.148162	0.0421622	0.0257699	7.95711	0.215261	0.55187	0.358063	273.98	2	2	0.98398	8.82695	0.0607123	0.443546	99.93	17.1726	0.0678308	6065	2.04152
2019	WenZhou	1.053	2.8674	0.353015	0.116129	0.138301	0.0430108	0.026863	8.79858	0.24329	0.553301	0.349598	286.74	2	2	0.984825	8.69875	0.11572	0.435118	99.94	16.068	0.0757939	5895.81	2.01771
2020	WenZhou	1.097	2.9722	0.356198	0.113321	0.12712	0.0427662	0.0292051	9.75516	0.266909	0.558451	0.300503	297.22	2	2	0.984993	8.41609	0.0776834	0.41914	99.95	15.0316	0.0523371	6041.56	1.9576
2011	HuZhou	1.047	0.7779	0.273077	0.462263	0.371611	0.0473612	0.0203361	4.89904	0.290439	0.559633		77.79	1	3	0.940595	7.3352	0.08	0.184025	99.95	33.28	0.104495	6738	1.9093
2012	HuZhou	1.04	1.1958	0.284587	0.46864	0.350086	0.0451979	0.0244074	5.3241	0.256221	0.49575	0.325084	119.58	1	3	0.944666	7.49298	0.116897	0.206747	99.96	32.0491	0.0955712	6606	1.91919
2013	HuZhou	1.033	1.6091	0.294613	0.466701	0.33275	0.0431756	0.0267504	5.96647	0.254303	0.509832	0.494224	160.91	1	3	0.948921	7.40754	0.0828811	0.278704	99.94	30.793	0.0851933	6654	1.90191
2014	HuZhou	0.786	1.727	0.293147	0.363242	0.309283	0.0416382	0.0272674	6.37772	0.248297	0.583204	0.189713	172.7	1	3	0.95283	12.3407	0.13987	0.299795	99.95	30.6221	0.149984	6930	1.73893
2015	HuZhou	1.327	2.0149	0.306746	0.271186	0.30217	0.0394576	0.0277779	6.92953	0.242152	0.534637	0.497203	201.49	1	3	0.955587	9.71349	0.0908512	0.353661	99.97	30.6724	0.0787501	6522	1.73036
2016	HuZhou	1.036	2.1839	0.319796	0.248336	0.275193	0.0369748	0.0287178	7.79197	0.245887	0.554209	0.340518	218.39	1	3	0.957694	10.093	0.0894571	0.398286	99.96	25.3434	0.0688468	6517	1.72755
2017	HuZhou	1.035	2.4964	0.331254	0.250684	0.26818	0.0367279	0.0293259	8.57606	0.245866	0.569809	0.682469	249.64	1	3	0.960068	9.9553	0.0479948	0.526745	99.95	24.7157	0.0746283	6459	1.72192
2018	HuZhou	0.981	2.6989	0.34674	0.259498	0.2519	0.0363396	0.031456	9.35211	0.252614	0.605067	0.505522	269.89	1	3	0.96204	9.67304	0.0662329	0.637925	99.97	20.929	0.0718704	6597	1.71225
2019	HuZhou	1.104	2.838	0.353859	0.256895	0.238562	0.0392157	0.0333324	10.4954	0.240878	0.616459	0.375416	283.8	1	3	0.96379	8.92743	0.0497096	0.667418	99.95	17.763	0.063661	6602.21	1.69606
2020	HuZhou	1.048	2.9553	0.332551	0.234599	0.190214	0.0355872	0.0366473	10.806	0.278334	0.609616	0.332898	295.53	1	3	0.963949	10.4378	0.0061394	0.659193	99.97	19.3287	0.0460778	6637.72	1.6578
2011	ShaoXing	1.09	0.771	0.928074	0.376915	0.40377	0.0538508	0.022007	7.54536	0.531629	0.493324		77.1	1	2	0.963589	7.27707	0.13	0.218105	99.95	18.5438	0.102365	6362	2.09779
2012	ShaoXing	1.071	1.1888	0.990084	0.37983	0.394619	0.0522557	0.0237675	8.10916	0.449928	0.537172	0.322124	118.88	1	2	0.965832	7.34727	0.116871	0.2544	99.96	18.5516	0.0944344	6394	2.08466
2013	ShaoXing	1.07	1.5607	1.05559	0.38141	0.36177	0.0508992	0.0247367	8.68052	0.432445	0.540074	0.442115	156.07	1	2	0.967546	7.09806	0.113302	0.271833	99.96	18.2758	0.0862608	6394	2.06209
2014	ShaoXing	1.372	1.7502	1.04391	0.299374	0.30456	0.049657	0.0256284	8.96676	0.421255	0.601299	0.295753	175.02	1	2	0.969435	6.26725	0.0991106	0.310997	99.98	23.3511	0.175189	6589	1.83385
2015	ShaoXing	0.786	2.0452	1.03324	0.249859	0.290036	0.047504	0.0262568	9.24874	0.354497	0.538176	0.516309	204.52	1	2	0.970756	8.66639	0.139982	0.331119	99.99	22.5258	0.0766759	6050	1.82264
2016	ShaoXing	1.032	2.206	1.06519	0.239154	0.255573	0.0461107	0.0277628	9.70874	0.338528	0.54672	0.328868	220.6	1	2	0.971747	8.47517	0.118223	0.362711	99.99	21.2387	0.0615523	6159	1.81318
2017	ShaoXing	0.989	2.4575	1.24169	0.244711	0.233393	0.0459082	0.0279453	9.90622	0.329057	0.548193	0.554809	245.75	1	2	0.973088	9.02225	0.138554	0.401038	99.99	24.4586	0.0739149	6127	1.79503
2018	ShaoXing	1.009	2.6211	1.39877	0.237756	0.212095	0.0456802	0.0280009	10.2469	0.33485	0.571888	0.402047	262.11	1	2	0.974431	8.90056	0.166468	0.434002	99.99	24.709	0.065619	6481	1.78412
2019	ShaoXing	1.12	2.8178	1.5532	0.239015	0.231264	0.0454815	0.0305963	11.5709	0.330388	0.584911	0.515571	281.78	1	2	0.975591	8.18404	0.195182	0.429108	99.97	20.6657	0.0626461	6476.23	1.77007
2020	ShaoXing	1.152	2.9321	1.51618	0.230465	0.200718	0.04158	0.0325231	12.6119	0.331815	0.576808	0.322074	293.21	1	2	0.975767	7.96683	0.111048	0.424211	99.98	21.4709	0.0462088	6477.85	1.72354
2011	ZhouShan	1.161	0.7674	0.28701	0.0929639	0.471416	0.0328056	0.0204444	7.81397	1.13465	0.416116		76.74	1	2	0.913312	75.0085	0.27	0.232679	99.75	21.0459	0.100424	4789	1.83622
2012	ZhouShan	1.017	1.2064	0.309166	0.0930702	0.468684	0.0310526	0.021741	8.25052	1.18108	0.477868	0.336889	120.64	1	2	0.915674	92.47	0.206409	0.267807	99.83	22.813	0.101281	4919	1.8399
2013	ZhouShan	1.301	1.5751	0.329011	0.093345	0.426795	0.0303853	0.0230559	8.68872	0.882368	0.44119	0.4448	157.51	1	2	0.916012	67.6351	0.646206	0.311734	99.84	30.6096	0.0832672	4822	1.82987
2014	ZhouShan	1.396	1.7458	0.348522	0.0451134	0.359948	0.0293194	0.0238552	9.4823	0.789406	0.584149	0.26887	174.58	1	2	0.918656	118.491	1.14744	1.13098	99.87	49.5911	0.136706	5187	1.74351
2015	ZhouShan	0.949	2.0137	0.370825	0.0407986	0.315104	0.0282118	0.0230894	9.90709	0.756586	0.398286	0.4677	201.37	1	2	0.921215	92.1303	-0.0911271	0.546441	97.73	28.3853	0.0762246	5013	1.73127
2016	ZhouShan	1.149	2.2224	0.378903	0.0438687	0.28342	0.0259067	0.0258767	10.4089	0.685623	0.383289	0.420259	222.24	1	2	0.921648	85.9724	0.0744538	0.395941	97.45	24.7514	0.073523	5001	1.71058
2017	ZhouShan	0.985	2.4796	0.406745	0.0439212	0.229195	0.0256849	0.0177488	10.7854	0.651131	0.486055	0.571601	247.96	1	2	0.923665	84.6354	0.0516559	0.445377	99.96	27.6267	0.0695317	4974	1.70556
2018	ZhouShan	1.073	2.6449	0.462753	0.0416027	0.192498	0.0255754	0.0129679	10.6224	0.827578	0.504522	0.409878	264.49	1	2	0.926349	90.1105	0.119679	0.472123	99.97	28.8687	0.0682034	5090	1.67461
2019	ZhouShan	1.047	2.784	0.505185	0.0422619	0.202466	0.0255102	0.0156323	11.7479	0.890279	0.510642	0.367906	278.4	1	2	0.933087	80.5644	0.105256	0.478316	99.75	27.7743	0.0634387	5332.69	1.67135
2020	ZhouShan	1.082	2.9114	0.534999	0.0453937	0.19094	0.0258844	0.0254279	13.3091	0.980676	0.537728	0.354682	291.14	1	2	0.941519	76.9305	0.131949	0.516911	99.75	23.6808	0.0430357	5460.63	1.62937
2011	QuZhou	1.094	0.7403	0.078739	0.629825	0.261255	0.0551675	0.012571	3.68982	0.177049	0.322605		74.03	2	3	0.915836	7.15028	0.13	0.132704	99.79	30.4798	0.103271	5946	2.58433
2012	QuZhou	1.028	1.0711	0.0842697	0.632075	0.245708	0.0545755	0.0141908	4.1479	0.175388	0.373302	0.244891	107.11	2	3	0.919829	7.15229	0.0988104	0.168915	99.85	29.4631	0.0859253	5947	2.44839
2013	QuZhou	1.037	1.4934	0.0886707	0.630979	0.238606	0.0535782	0.0163346	4.70727	0.200712	0.391196	0.452326	149.34	2	3	0.925583	7.10102	0.144708	0.202684	99.85	28.327	0.0847333	5963	2.42226
2014	QuZhou	1.025	1.6335	0.092131	0.520056	0.226177	0.0527307	0.0170124	5.18508	0.22304	0.536786	0.209226	163.35	2	3	0.92877	7.86742	0.172356	0.23823	99.88	29.9633	0.256249	6398	1.99186
2015	QuZhou	1.014	1.9488	0.0962123	0.429817	0.201828	0.0514768	0.0161555	5.43872	0.223428	0.461738	0.515043	194.88	2	3	0.931585	7.64088	0.212719	0.266292	99.87	28.3342	0.0876838	6105	1.96707
2016	QuZhou	1.057	2.1036	0.104195	0.407493	0.171277	0.0508788	0.0173442	5.849	0.216906	0.48515	0.301674	210.36	2	3	0.93486	7.35595	0.216504	0.249167	99.88	23.0241	0.0706898	6296	1.9645
2017	QuZhou	0.974	2.4164	0.110956	0.412403	0.176842	0.0503432	0.0183819	6.26564	0.247492	0.506492	0.658006	241.64	2	3	0.937809	7.51357	0.115133	0.383753	99.89	20.5439	0.07746	6221	1.95684
2018	QuZhou	0.981	2.6071	0.119597	0.398144	0.158443	0.0497963	0.0196757	6.83797	0.212589	0.540267	0.460808	260.71	2	3	0.940689	7.42206	-0.00743165	0.407424	100	17.747	0.0766838	6513	1.93781
2019	QuZhou	1.066	2.7549	0.123619	0.396438	0.142561	0.0495942	0.0217835	7.75373	0.305922	0.529023	0.385329	275.49	2	3	0.943355	7.28649	0.111728	0.396393	99.87	13.4792	0.0655836	6146.39	1.92144
2020	QuZhou	1.098	2.8824	0.123531	0.391822	0.147805	0.048288	0.0244757	8.48903	0.192348	0.532298	0.351249	288.24	2	3	0.945044	7.64716	0.0729017	0.411589	99.88	13.937	0.0562435	6171.97	1.87524
2011	JinHua	1.068	0.7946	0.179679	0.287653	0.330616	0.0461381	0.0176561	5.95444	0.376388	0.402548		79.46	2	2	0.961004	9.23442	0.06	0.215809	99.81	30.0252	0.102555	5750	2.50307
2012	JinHua	1.055	1.2547	0.190066	0.286794	0.309594	0.0452306	0.0187694	6.67325	0.455012	0.418915	0.365596	125.47	2	2	0.963178	9.39924	0.103622	0.244342	99.92	30.5946	0.0945525	5798	2.49616
2013	JinHua	1.026	1.6692	0.21089	0.282646	0.297955	0.0447863	0.0206283	7.57995	0.624086	0.423693	0.520073	166.92	2	2	0.965754	9.65164	0.0882235	0.304071	99.97	30.7022	0.0795842	5755	2.46301
2014	JinHua	1.051	1.7943	0.231886	0.183208	0.251039	0.0445282	0.022862	8.16671	0.697985	0.536607	0.208817	179.43	2	2	0.967613	11.5505	0.0687336	0.357955	99.96	33.1831	0.224599	6095	2.14662
2015	JinHua	1.014	2.0987	0.263923	0.153227	0.203649	0.0442061	0.0239068	8.38483	0.788323	0.460564	0.546185	209.87	2	2	0.969461	11.8126	0.073283	0.358948	99.95	33.084	0.0815533	5775	2.12805
2016	JinHua	1.046	2.221	0.287742	0.146141	0.178569	0.0452899	0.0243886	9.03273	0.786487	0.483661	0.256671	222.1	2	2	0.970818	11.5284	0.0730618	0.374293	99.97	23.345	0.0628375	5709	2.12614
2017	JinHua	0.99	2.538	0.313577	0.147124	0.179134	0.046729	0.0198229	9.02361	0.750977	0.495888	0.704057	253.8	2	2	0.972071	11.4753	0.0696337	0.455625	99.97	23.3682	0.0721573	5671	2.11742
2018	JinHua	0.965	2.7719	0.31434	0.138669	0.161385	0.0481799	0.0205076	9.54945	0.76742	0.518945	0.593638	277.19	2	2	0.973215	11.4933	0.0485748	0.512794	99.97	22.2162	0.0713378	5853	2.09333
2019	JinHua	1.206	2.9495	0.333667	0.13782	0.151031	0.0480085	0.0228196	10.761	0.77457	0.508702	0.49229	294.95	2	2	0.974337	10.2388	0.129654	0.541927	99.95	20.7145	0.0547614	5612.33	2.08158
2020	JinHua	1.181	3.0733	0.260993	0.110661	0.105579	0.0382328	0.0249339	9.68238	0.856248	0.491876	0.365148	307.33	2	2	0.974443	10.6288	-0.126407	0.427556	99.97	22.608	0.040066	5783.18	2.02684

## Sheet: Variable description
Variable description:
TFP: Agricultural total factor productivity dif: Digital Inclusive Finance Index RDZB：Proportion of technology research and development investment RJLSBZMJ：Per capita grain planting area HighshoolZB：Human capital quality TelephSP：Informatization FINsavingSP：Financial development OpenSP：Degree of openness to foreign trade NCRJelec：Rural electricity consumption DIF=dif*100 IDRI: Integrated developm…
